# Supplementary material for: Phyllosphere of senescent crops as a microbial N2O source
Source: Front Microbiol. 2026 Jan 26;16:1650612. doi: 10.3389/fmicb.2025.1650612 (PMC12883736; doi:10.3389/fmicb.2025.1650612)
Supplement: Supplementary file 2 [file Table_2.xlsx]

## Sheet: Supplementary Table 5
Supplementary Table 5 Expression of genes related to the central metabolic pathways.
			TPM value				Fold (denitrification/ aerobic)
			Denitrification condition		Aerobic condition
Gene ID	Gene	Definition	Mean	sd	Mean	sd
Glycolysis
CBBG8_00780	pgi	Glucose-6-phosphate isomerase	365.623	13.9897	277.183	5.34732	1.32**
CBBG8_05010	ppdK	Pyruvate, phosphate dikinase	67.6278	2.58479	47.3328	3.57838	1.43**
CBBG8_10730	eno	Enolase	1044.65	54.6679	1040.93	23.5249	1
CBBG8_10750	pdhA	Pyruvate dehydrogenase E1 component subunit alpha	1618.03	55.4039	1544.42	93.3571	1.05
CBBG8_10760	pdhB	Pyruvate dehydrogenase complex E1 component subunit beta	1056.66	69.8555	1051.27	100.572	1.01
CBBG8_10770	pdhC	Dihydrolipoyllysine-residue acetyltransferase component of pyruvate dehydrogenase complex	1057.17	92.8715	1145.4	103.062	0.92
CBBG8_12740	tpiA	Triosephosphate isomerase	339.168	5.9693	259.946	12.6144	1.30**
CBBG8_17860	pfp	Pyrophosphate--fructose 6-phosphate 1-phosphotransferase	340.14	10.8545	209.177	18.4818	1.63**
CBBG8_25550	pckA	Phosphoenolpyruvate carboxykinase [ATP]	172.656	7.34995	141.94	25.8309	1.22
CBBG8_29660	pykA	Pyruvate kinase	490.546	9.81811	533.132	38.9864	0.92
CBBG8_29900		Fructose-bisphosphate aldolase	330.807	5.01418	239.343	41.1511	1.38
CBBG8_29910	pgk	Phosphoglycerate kinase	262.689	5.35339	219.324	16.5942	1.20*
CBBG8_29940	gapA	Glyceraldehyde-3-phosphate dehydrogenase	1496.03	50.5554	1422.97	38.035	1.05
CBBG8_32410	gpmI	2,3-Bisphosphoglycerate-independent phosphoglycerate mutase	229.524	8.51013	237.367	1.96539	0.97
CBBG8_45300	exoC	Alpha-D-glucose phosphate-specific phosphoglucomutase	235.367	27.8532	150.26	10.9511	1.57**
Pentose phosphate pathway
CBBG8_00400	rbsK	Ribokinase	176.623	22.6083	164.223	3.89363	1.08
CBBG8_03020	pgl	6-Phosphogluconolactonase	341.961	34.1017	375.068	14.2977	0.91
CBBG8_03030	zwf	Glucose-6-phosphate 1-dehydrogenase	413.599	32.7973	412.527	23.8777	1
CBBG8_11960	gntZ	6-Phosphogluconate dehydrogenase, decarboxylating	905.979	7.66486	877.36	59.7278	1.03
CBBG8_12660	rpiA	Ribose-5-phosphate isomerase A	617.087	12.5168	796.606	36.0895	0.77**
CBBG8_15450	rpe	Ribulose-phosphate 3-epimerase	131.861	4.83602	121.46	4.24543	1.09*
CBBG8_18790	prs	Ribose-phosphate pyrophosphokinase	460.153	12.9022	567.469	26.8667	0.81**
CBBG8_26450	deoB	Phosphopentomutase	139.498	8.66256	189.869	15.0509	0.73**
CBBG8_27000	gntK	Gluconokinase	300.132	26.3399	323.923	13.0957	0.93
CBBG8_29950	tktA	Transketolase	693.691	36.3113	600.186	10.8934	1.16*
CBBG8_37220		6-Phosphogluconate dehydrogenase	40.2753	2.36643	23.9828	1.17375	1.68**
CBBG8_37230	zwf	Glucose-6-phosphate 1-dehydrogenase	31.1268	3.34042	26.0531	3.73377	1.19
CBBG8_42220	tal	Transaldolase	631.555	23.2431	562.875	43.0187	1.12
CBBG8_43580	rbsK	Ribokinase	31.2229	7.4707	28.1317	2.81086	1.11
CBBG8_44710	gcd	Glucose dehydrogenase	95.4947	12.0181	19.1238	2.59115	4.99**
CBBG8_45740		Gluconolactonase	18.6724	1.41372	15.774	2.33355	1.18
CBBG8_49810		D-Allulose-6-phosphate 3-epimerase	8.11412	3.60072	6.07646	1.56633	1.34
CBBG8_52490	tkt	Transketolase	6.56997	2.20149	11.6438	3.68878	0.56
CBBG8_52500	tktB	Transketolase	5.49828	0.527271	10.2378	0.698766	0.54**
CBBG8_52830	rbsk	Ribokinase	6.67957	2.1006	5.94384	0.748256	1.12
TCA cycle
CBBG8_00690		Acetyl-CoA hydrolase	479.666	36.1632	47.1737	13.7513	10.17**
CBBG8_05090	mqo	Putative malate:quinone oxidoreductase	110.99	5.08719	354.073	11.2633	0.31**
CBBG8_10650	cisY	Citrate synthase	1121.89	16.8311	1032.3	34.3199	1.09*
CBBG8_12700	fumC	Fumarate hydratase class II	514.711	27.8302	519.698	15.0406	0.99
CBBG8_15760	icdA	Isocitrate dehydrogenase [NADP]	1138.35	49.8278	1083.07	11.4179	1.05
CBBG8_23220	sucB	Dihydrolipoyllysine-residue succinyltransferase component of 2-oxoglutarate dehydrogenase complex	629.919	28.5166	674.88	54.1422	0.93
CBBG8_23230	sucA	2-Oxoglutarate dehydrogenase subunit E1	609.039	41.6367	618.285	30.3912	0.99
CBBG8_23240	sucD	Succinate--CoA ligase [ADP-forming] subunit alpha	1043.38	33.9694	1003.94	72.8451	1.04
CBBG8_23250	sucC	Succinate--CoA ligase [ADP-forming] subunit beta	878.431	61.3672	872.662	56.8402	1.01
CBBG8_23260	mdh	Malate dehydrogenase	683.566	49.7777	627.141	40.6378	1.09
CBBG8_23290	sdhB	Succinate dehydrogenase iron-sulfur subunit	751.04	10.3977	775.583	39.0204	0.97
CBBG8_23300	sdhA	Succinate dehydrogenase flavoprotein subunit	560.378	31.0205	619.406	15.1478	0.90*
CBBG8_23310	sdhD	Succinate dehydrogenase, hydrophobic membrane anchor protein	543.62	38.2027	481.028	6.32073	1.13
CBBG8_23320	sdhC	Succinate dehydrogenase, cytochrome b556 subunit	618.663	37.1463	618.918	67.9046	1
CBBG8_23730	acnA	Aconitate hydratase	374.539	17.8408	389.122	5.35422	0.96
CBBG8_24150	pycA	Pyruvate carboxylase	292.671	20.6998	208.111	3.63635	1.41*
CBBG8_43540	acnB	Aconitate hydratase	519.507	11.6274	572.898	13.5314	0.91**
Fructose and sucrose metabolism
CBBG8_02970	aglA	Alpha-glucosidase	83.4627	8.3124	56.5284	8.11383	1.48*
CBBG8_19560	aglA	Alpha-glucosidase	57.1967	5.56607	27.1156	0.993863	2.11**
CBBG8_42040	xylA	Xylose isomerase	49.015	1.61308	35.7375	5.67344	1.37*
**, p < 0.01; *, p < 0.05.
