# Supplementary material for: Phyllosphere of senescent crops as a microbial N2O source
Source: Front Microbiol. 2026 Jan 26;16:1650612. doi: 10.3389/fmicb.2025.1650612 (PMC12883736; doi:10.3389/fmicb.2025.1650612)
Supplement: Supplementary file 3 [file Table_3.xlsx]

## Sheet: Supplementary Table S7
Supplementary Table 6 NMR analysis of carbon substrates in CE medium consumed by strain 6Ca8.
	Concentration†
	0h		24h
Substrate	Mean	sd	Mean	sd
Malate	237.943	21.2558	nd
Glucose	174.494	21.4994	26.8159	5.55232	**
Fructose	128.705	8.7662	45.01	4.38572	**
Citrate	74.0858	11.5812	61.2147	2.14693
Gluconate	27.474	2.80257	nd
Methylguanidine	20.6713	1.83857	nd
Sucrose	18.5313	3.58083	4.02242	0.515922	**
Pyroglutamate	17.6324	3.98609	nd
Formate	15.4873	1.85506	36.9976	0.548298	**
Aspartate	11.349	0.915892	nd
4-Aminobutyrate	11.1158	0.287851	7.65599	1.04117	**
Methanol	9.61729	1.01243	8.59858	0.286234
myo-Inositol	8.76271	1.16357	10.2993	1.00648
Acetate	8.63144	0.777531	107.115	2.56282	**
Choline	8.22443	0.685298	nd
Alanine	6.60886	0.675426	0.86278	0.0694853	**
Ethanol	6.56353	1.46957	1.39483	0.854696	**
Threonine	5.75581	1.27246	nd
Succinate	5.67219	0.26226	0.415542	0.0647557	**
Ethanolamine	3.26942	0.57836	nd
Valine	2.97695	0.293816	nd
Lysine	2.70217	1.12496	nd
Adenine	2.6801	0.33057	nd
Leucine	1.86755	0.0439137	nd
Uridine	1.8344	0.233819	nd
Isoleucine	1.42463	0.128263	nd
Guanosine	1.41945	0.036292	nd
Lactate	0.472082	0.81767	0.890403	0.0361119
Mannose	1.32508	0.472098	5.5173	0.301443	**
Ethylene glycol	1.30643	0.2411	1.01872	0.0888106
Phenylalanine	1.14062	0.0527074	nd
Pyruvate	1.03507	0.231405	34.5684	4.80577	**
Fumarate	0.925693	0.117488	nd
Dimethyl sulfone	0.846555	0.172774	1.26124	0.0935412	*
Tyrosine	0.783466	0.165276	nd
Acetoacetate	0.67462	0.160893	0.444122	0.0376499
Betaine	0.63668	0.0900715	0.359845	0.0833714
1,3-Dihydroxyacetone	0.468823	0.0583112	0.554249	0.0171272
Acetone	0.362258	0.0554819	0.212928	0.0528553	*
2-Hydroxyisobutyrate	0.209405	0.017497	0.280874	0.0287689	*
Methylamine	0.175958	0.0539426	0.157478	0.00911279
trans-Aconitate	nd		0.41899	0.0701742
Acetoin	nd		0.408788	0.0609155
Malonate	nd		1.00345	0.00707206
Hypoxanthine	nd		0.335184	0.0775572
Galactarate	nd		1.44528	0.148898
Propylene glycol	nd		0.618909	0.0118764
Trimethylamine N-oxide	nd		1.2506	0.0881566
Propionate	nd		0.632438	0.0633684
Tartrate	nd		0.907998	0.0614717
N-Acetylglycine	nd		0.669918	0.0305817
Glycolate	nd		3.27045	0.986401
3-Hydroxyisovalerate	nd		nd
Dimethylamine	nd
Glycine	nd
Isobutyrate	nd
Methionine	nd
Nicotinate	nd
Sarcosine	nd
Trehalose	nd
Trimethylamine	nd
Proline	nd
Tryptophan	nd
Uracil	nd
π-Methylhistidine	nd
2'-Deoxyadenosine	nd
2'-Deoxyuridine	nd
2-Oxoisocaproate	nd
3-Hydroxyisobutyrate	nd
3-Methyl-2-oxovalerate	nd
Arabinitol	nd
Carnitine	nd
** p < 0.01, * p < 0.05.
† The amount of each substarte is shown relative to the amount of DSS used as an internal reference.
